# Supplementary material for: Implementation of clinically relevant and robust fMRI-based language lateralization: Choosing the laterality index calculation method
Source: PLoS One. 2020 Mar 12;15(3):e0230129. doi: 10.1371/journal.pone.0230129 (PMC7067428; doi:10.1371/journal.pone.0230129)
Supplement: S1 Table — (XLSX) [file pone.0230129.s001.xlsx]

## Sheet: hemisphere ROI
hemisphere ROI
Picture Naming
	LI values							ranking comparisons
		Abbott 50	AveLI	wLI	AUCLI				Abbott 50	AveLI	wLI	AUCLI
	Subject 1	0.333895	0.282388	0.230577	0.27657				Subject 10	Subject 10	Subject 14	Subject 10
	Subject 2	0.000411895	0.0228839	0.0386404	0.0190451				Subject 13	Subject 14	Subject 15	Subject 14
	Subject 3	0.165761	0.157867	0.156423	0.156522				Subject 14	Subject 13	Subject 10	Subject 13
	Subject 4	0.23257	0.207253	0.170432	0.207529				Subject 2	Subject 15	Subject 8	Subject 15
	Subject 5	0.0148865	0.0294505	0.0602535	0.0353715				Subject 5	Subject 8	Subject 13	Subject 8
	Subject 6	0.0779085	0.0630956	-0.0153924	0.056039				Subject 8	Subject 2	Subject 6	Subject 2
	Subject 7	0.0333827	0.0460865	0.0588341	0.0429493				Subject 7	Subject 5	Subject 2	Subject 5
	Subject 8	0.0264038	0.017216	-0.0372577	0.0103912				Subject 15	Subject 7	Subject 7	Subject 7
	Subject 9	0.147706	0.189438	0.26052	0.1548				Subject 6	Subject 6	Subject 5	Subject 6
	Subject 10	-0.0636253	-0.0663486	-0.0758792	-0.0672854				Subject 12	Subject 12	Subject 12	Subject 12
	Subject 11	0.19882	0.176064	0.175995	0.174978				Subject 9	Subject 3	Subject 3	Subject 9
	Subject 12	0.080652	0.101949	0.143889	0.0902112				Subject 3	Subject 11	Subject 4	Subject 3
	Subject 13	-0.0287811	-0.021527	-0.0283136	-0.021793				Subject 11	Subject 9	Subject 11	Subject 11
	Subject 14	-0.0226128	-0.0627984	-0.468397	-0.0618706				Subject 4	Subject 4	Subject 1	Subject 4
	Subject 15	0.0363782	0.00325262	-0.349246	0.00749996				Subject 1	Subject 1	Subject 9	Subject 1
Verb Generation
	LI values							ranking comparisons
		Abbott 50	AveLI	wLI	AUCLI				Abbott 50	AveLI	wLI	AUCLI
	Subject 1	0.396167	0.402789	0.508635	0.40311				Subject 2	Subject 10	Subject 10	Subject 10
	Subject 2	0.0910038	0.131113	0.220629	0.120526				Subject 10	Subject 2	Subject 2	Subject 2
	Subject 3	0.209859	0.270851	0.639725	0.259633				Subject 13	Subject 13	Subject 13	Subject 13
	Subject 4	0.505408	0.544535	0.693052	0.548635				Subject 7	Subject 7	Subject 15	Subject 7
	Subject 5	0.159648	0.230605	0.372261	0.211547				Subject 5	Subject 5	Subject 5	Subject 5
	Subject 6	0.21536	0.263939	0.385507	0.255233				Subject 14	Subject 14	Subject 6	Subject 14
	Subject 7	0.1245	0.21403	0.635538	0.187415				Subject 3	Subject 11	Subject 12	Subject 11
	Subject 8	0.289883	0.372992	0.582631	0.362075				Subject 11	Subject 6	Subject 1	Subject 15
	Subject 9	0.554878	0.597133	0.914348	0.620192				Subject 6	Subject 3	Subject 8	Subject 6
	Subject 10	0.109402	0.110042	0.160114	0.103472				Subject 12	Subject 15	Subject 11	Subject 3
	Subject 11	0.21451	0.263053	0.594825	0.246398				Subject 15	Subject 12	Subject 7	Subject 12
	Subject 12	0.228562	0.295271	0.423294	0.260496				Subject 8	Subject 8	Subject 3	Subject 8
	Subject 13	0.112416	0.159657	0.278307	0.137276				Subject 1	Subject 1	Subject 14	Subject 1
	Subject 14	0.19149	0.258	0.661535	0.245579				Subject 4	Subject 4	Subject 4	Subject 4
	Subject 15	0.249231	0.285675	0.355309	0.25276				Subject 9	Subject 9	Subject 9	Subject 9
Word Fluency
	LI values							ranking comparisons
		Abbott 50	AveLI	wLI	AUCLI				Abbott 50	AveLI	wLI	AUCLI
	Subject 1	0.188693	0.255956	0.654444	0.250442				Subject 2	Subject 2	Subject 13	Subject 2
	Subject 2	0.0321236	0.0753497	0.161539	0.0685913				Subject 13	Subject 13	Subject 15	Subject 13
	Subject 3	0.279881	0.332087	0.706426	0.329981				Subject 5	Subject 15	Subject 2	Subject 14
	Subject 4	0.315281	0.375783	0.754126	0.387014				Subject 14	Subject 14	Subject 11	Subject 15
	Subject 5	0.0648429	0.143894	0.568707	0.131168				Subject 10	Subject 5	Subject 6	Subject 5
	Subject 6	0.137624	0.185949	0.297886	0.184279				Subject 15	Subject 10	Subject 12	Subject 10
	Subject 7	0.19914	0.255872	0.642274	0.239683				Subject 11	Subject 11	Subject 14	Subject 11
	Subject 8	0.317214	0.335994	0.687331	0.325783				Subject 6	Subject 6	Subject 5	Subject 6
	Subject 9	0.347191	0.423809	0.814271	0.432578				Subject 1	Subject 7	Subject 10	Subject 7
	Subject 10	0.0881111	0.152383	0.577296	0.151272				Subject 7	Subject 1	Subject 7	Subject 1
	Subject 11	0.127419	0.174199	0.264469	0.15807				Subject 12	Subject 3	Subject 1	Subject 12
	Subject 12	0.265906	0.334895	0.478454	0.301254				Subject 3	Subject 12	Subject 8	Subject 8
	Subject 13	0.0615295	0.0819012	0.125196	0.0771777				Subject 4	Subject 8	Subject 3	Subject 3
	Subject 14	0.0793333	0.131818	0.521245	0.117852				Subject 8	Subject 4	Subject 4	Subject 4
	Subject 15	0.123889	0.125021	0.13844	0.123279				Subject 9	Subject 9	Subject 9	Subject 9

## Sheet: language ROI
language ROI
Picture Naming
	LI values							ranking comparisons
		curveLI	AveLI	histoLI	AUCLI				curveLI	AveLI	histoLI	AUCLI
	Subject 1	0.71693	0.724608	0.916497	0.675739				Subject 10	Subject 10	Subject 15	Subject 10
	Subject 2	0.0519359	0.0550637	0.0532203	0.0589027				Subject 2	Subject 15	Subject 10	Subject 2
	Subject 3	0.340478	0.401398	0.481154	0.354004				Subject 15	Subject 2	Subject 2	Subject 15
	Subject 4	0.573085	0.613533	0.861193	0.587965				Subject 13	Subject 13	Subject 13	Subject 13
	Subject 5	0.254659	0.312989	0.411729	0.284018				Subject 12	Subject 6	Subject 14	Subject 7
	Subject 6	0.240007	0.259403	0.289077	0.249004				Subject 7	Subject 12	Subject 6	Subject 12
	Subject 7	0.2137	0.283362	0.328924	0.206261				Subject 6	Subject 7	Subject 12	Subject 6
	Subject 8	0.248256	0.311997	0.383804	0.265677				Subject 8	Subject 14	Subject 7	Subject 8
	Subject 9	0.383404	0.444907	0.487825	0.36206				Subject 5	Subject 8	Subject 8	Subject 5
	Subject 10	-0.0487187	-0.092934	-0.162015	-0.0599423				Subject 3	Subject 5	Subject 5	Subject 14
	Subject 11	0.437284	0.520112	0.629056	0.485661				Subject 14	Subject 3	Subject 3	Subject 3
	Subject 12	0.206286	0.259663	0.313407	0.220281				Subject 9	Subject 9	Subject 9	Subject 9
	Subject 13	0.12453	0.16129	0.172951	0.125008				Subject 11	Subject 11	Subject 11	Subject 11
	Subject 14	0.345518	0.289799	0.276578	0.302347				Subject 4	Subject 4	Subject 4	Subject 4
	Subject 15	0.0900376	0.025123	-0.336123	0.0695536				Subject 1	Subject 1	Subject 1	Subject 1
Verb Generation
	LI values							ranking comparisons
		curveLI	AveLI	histoLI	AUCLI				curveLI	AveLI	histoLI	AUCLI
	Subject 1	0.596195	0.614551	0.892003	0.571989				Subject 2	Subject 2	Subject 10	Subject 2
	Subject 2	0.218352	0.294001	0.620479	0.226771				Subject 10	Subject 10	Subject 2	Subject 10
	Subject 3	0.389297	0.482341	0.786841	0.403976				Subject 13	Subject 13	Subject 12	Subject 13
	Subject 4	0.92071	0.877638	0.977201	0.866463				Subject 3	Subject 3	Subject 15	Subject 3
	Subject 5	0.470871	0.538069	0.833319	0.489671				Subject 7	Subject 7	Subject 11	Subject 7
	Subject 6	0.439637	0.509844	0.802708	0.452968				Subject 6	Subject 6	Subject 13	Subject 6
	Subject 7	0.393732	0.492641	0.835074	0.43126				Subject 14	Subject 14	Subject 3	Subject 14
	Subject 8	0.681602	0.705421	0.920256	0.67236				Subject 5	Subject 5	Subject 6	Subject 12
	Subject 9	0.969808	0.866412	0.991751	0.866768				Subject 12	Subject 12	Subject 14	Subject 5
	Subject 10	0.279692	0.322567	0.393044	0.28093				Subject 11	Subject 11	Subject 5	Subject 11
	Subject 11	0.572742	0.587871	0.728898	0.551413				Subject 15	Subject 1	Subject 7	Subject 15
	Subject 12	0.510383	0.547546	0.656704	0.472887				Subject 1	Subject 15	Subject 1	Subject 1
	Subject 13	0.3007	0.392611	0.738138	0.324149				Subject 8	Subject 8	Subject 8	Subject 8
	Subject 14	0.459736	0.512747	0.818562	0.470451				Subject 4	Subject 9	Subject 4	Subject 4
	Subject 15	0.573504	0.616855	0.708069	0.56146				Subject 9	Subject 4	Subject 9	Subject 9
Word Fluency
	LI values							ranking comparisons
		curveLI	AveLI	histoLI	AUCLI				curveLI	AveLI	histoLI	AUCLI
	Subject 1	0.443312	0.500385	0.811943	0.459596				Subject 2	Subject 2	Subject 15	Subject 2
	Subject 2	0.170578	0.241508	0.584153	0.206757				Subject 5	Subject 5	Subject 13	Subject 5
	Subject 3	0.444126	0.486072	0.817272	0.444935				Subject 10	Subject 14	Subject 2	Subject 14
	Subject 4	0.689665	0.690137	0.917365	0.675312				Subject 14	Subject 15	Subject 5	Subject 13
	Subject 5	0.19709	0.298877	0.65575	0.262067				Subject 13	Subject 13	Subject 14	Subject 15
	Subject 6	0.408926	0.475468	0.769381	0.432835				Subject 15	Subject 10	Subject 11	Subject 10
	Subject 7	0.715288	0.690037	0.921193	0.658085				Subject 6	Subject 6	Subject 6	Subject 6
	Subject 8	0.898035	0.873419	0.970362	0.853806				Subject 1	Subject 3	Subject 12	Subject 3
	Subject 9	0.753049	0.749452	0.94202	0.732981				Subject 3	Subject 1	Subject 10	Subject 1
	Subject 10	0.260868	0.372371	0.778847	0.358361				Subject 12	Subject 12	Subject 1	Subject 12
	Subject 11	0.606887	0.617478	0.721547	0.586948				Subject 11	Subject 11	Subject 3	Subject 11
	Subject 12	0.5451	0.591009	0.776153	0.569231				Subject 4	Subject 7	Subject 4	Subject 7
	Subject 13	0.326187	0.367283	0.449518	0.319962				Subject 7	Subject 4	Subject 7	Subject 4
	Subject 14	0.302243	0.349094	0.676747	0.316314				Subject 9	Subject 9	Subject 9	Subject 9
	Subject 15	0.375895	0.360952	0.0638762	0.348653				Subject 8	Subject 8	Subject 8	Subject 8
