# Supplementary material for: Implementation of clinically relevant and robust fMRI-based language lateralization: Choosing the laterality index calculation method
Source: PLoS One. 2020 Mar 12;15(3):e0230129. doi: 10.1371/journal.pone.0230129 (PMC7067428; doi:10.1371/journal.pone.0230129)
Supplement: S2 Table — (XLSX) [file pone.0230129.s002.xlsx]

## Sheet: Hemisphere - Verb Generation
Hemisphere ROI - Verb generation
voxel %	mean	CI -	CI +
1	0.115207	0.0670105	0.163404
0.989899	0.116893	0.0682389	0.165548
0.979798	0.118589	0.0694935	0.167685
0.969697	0.120297	0.070775	0.169819
0.959596	0.12202	0.0720847	0.171955
0.949495	0.12376	0.0734234	0.174097
0.939394	0.125521	0.0747921	0.176249
0.929293	0.127304	0.0761917	0.178416
0.919192	0.129112	0.0776232	0.180601
0.909091	0.130948	0.0790874	0.182809
0.89899	0.132813	0.0805846	0.185042
0.888889	0.13471	0.0821151	0.187306
0.878788	0.136641	0.0836797	0.189602
0.868687	0.138606	0.0852769	0.191934
0.858586	0.140603	0.0869043	0.194302
0.848485	0.142632	0.0885591	0.196705
0.838384	0.144694	0.0902403	0.199147
0.828283	0.14679	0.0919501	0.201629
0.818182	0.148927	0.0936941	0.204159
0.808081	0.151111	0.0954794	0.206743
0.79798	0.153349	0.0973134	0.209384
0.787879	0.155641	0.0991988	0.212084
0.777778	0.157986	0.101131	0.21484
0.767677	0.160377	0.103106	0.217648
0.757576	0.162811	0.105116	0.220505
0.747475	0.165283	0.107158	0.223408
0.737374	0.167795	0.109233	0.226356
0.727273	0.17035	0.111347	0.229353
0.717172	0.172951	0.113503	0.232399
0.707071	0.175603	0.115708	0.235497
0.69697	0.178308	0.117965	0.238652
0.686869	0.181069	0.120272	0.241866
0.676768	0.183884	0.122625	0.245144
0.666667	0.186757	0.125024	0.24849
0.656566	0.189689	0.127468	0.25191
0.646465	0.192684	0.129958	0.25541
0.636364	0.195748	0.132503	0.258993
0.626263	0.198882	0.135105	0.262659
0.616162	0.202085	0.137764	0.266405
0.606061	0.20535	0.140476	0.270223
0.59596	0.208673	0.143242	0.274105
0.585859	0.212056	0.146063	0.278049
0.575758	0.215503	0.148945	0.282061
0.565657	0.219019	0.151894	0.286144
0.555556	0.222606	0.154909	0.290303
0.545455	0.226258	0.15798	0.294535
0.535354	0.229964	0.161091	0.298836
0.525253	0.233721	0.164235	0.303207
0.515152	0.237547	0.167428	0.307666
0.505051	0.241475	0.170705	0.312245
0.494949	0.245536	0.174102	0.316971
0.484848	0.249735	0.177625	0.321845
0.474747	0.254044	0.181247	0.326841
0.464646	0.258426	0.18493	0.331923
0.454545	0.262869	0.188661	0.337077
0.444444	0.267388	0.192455	0.342321
0.434343	0.272011	0.196335	0.347688
0.424242	0.276753	0.200309	0.353198
0.414141	0.281608	0.204362	0.358853
0.40404	0.286571	0.208493	0.364649
0.393939	0.291661	0.212731	0.37059
0.383838	0.296899	0.217108	0.37669
0.373737	0.302298	0.221637	0.38296
0.363636	0.307838	0.226285	0.389391
0.353535	0.313497	0.231023	0.395971
0.343434	0.319277	0.235854	0.4027
0.333333	0.325214	0.240828	0.409599
0.323232	0.331346	0.245989	0.416703
0.313131	0.337676	0.251341	0.424011
0.30303	0.344181	0.256865	0.431496
0.292929	0.350855	0.262555	0.439156
0.282828	0.357732	0.268434	0.44703
0.272727	0.364793	0.274502	0.455085
0.262626	0.372013	0.280757	0.463269
0.252525	0.379449	0.287238	0.471661
0.242424	0.387182	0.294017	0.480347
0.232323	0.395286	0.30119	0.489382
0.222222	0.403758	0.308761	0.498754
0.212121	0.412497	0.316657	0.508338
0.20202	0.421528	0.324925	0.51813
0.191919	0.430912	0.333675	0.52815
0.181818	0.440707	0.342887	0.538527
0.171717	0.45121	0.352801	0.549619
0.161616	0.462439	0.363549	0.561329
0.151515	0.473894	0.374681	0.573107
0.141414	0.485564	0.386226	0.584902
0.131313	0.49819	0.398717	0.597663
0.121212	0.511028	0.411424	0.610632
0.111111	0.524268	0.424593	0.623943
0.10101	0.538563	0.439069	0.638057
0.0909091	0.553474	0.454555	0.652392
0.0808081	0.56917	0.470898	0.667442
0.0707071	0.586552	0.488648	0.684456
0.0606061	0.605082	0.507974	0.702191
0.0505051	0.626558	0.529983	0.723133
0.040404	0.650385	0.553071	0.7477
0.030303	0.677996	0.577925	0.778067
0.020202	0.707371	0.601784	0.812958
0.010101	0.742664	0.630713	0.854615

## Sheet: Hemisphere - Word Fluency
Hemisphere ROI - Verb generation
voxel %	mean	CI -	CI +
1	0.0801262	0.0513625	0.10889
0.989899	0.0812466	0.052138	0.110355
0.979798	0.0823939	0.0529453	0.111842
0.969697	0.0835672	0.0537819	0.113353
0.959596	0.0847656	0.0546452	0.114886
0.949495	0.085988	0.0555326	0.116443
0.939394	0.0872337	0.0564416	0.118026
0.929293	0.0885016	0.0573696	0.119634
0.919192	0.0897908	0.0583138	0.121268
0.909091	0.0911003	0.0592718	0.122929
0.89899	0.0924292	0.0602408	0.124618
0.888889	0.0937762	0.0612178	0.126335
0.878788	0.095141	0.0622008	0.128081
0.868687	0.0965271	0.0631928	0.129861
0.858586	0.0979396	0.0641987	0.131681
0.848485	0.0993819	0.0652221	0.133542
0.838384	0.100856	0.0662672	0.135445
0.828283	0.102365	0.0673383	0.137391
0.818182	0.103907	0.0684357	0.139378
0.808081	0.105478	0.0695541	0.141401
0.79798	0.107073	0.0706891	0.143456
0.787879	0.108691	0.07184	0.145542
0.777778	0.110335	0.0730081	0.147662
0.767677	0.112008	0.0741964	0.149819
0.757576	0.113714	0.0754104	0.152018
0.747475	0.115459	0.0766538	0.154263
0.737374	0.117243	0.0779279	0.156558
0.727273	0.119067	0.0792333	0.158901
0.717172	0.120931	0.08057	0.161292
0.707071	0.122835	0.0819408	0.16373
0.69697	0.124785	0.0833545	0.166215
0.686869	0.126787	0.0848209	0.168754
0.676768	0.128852	0.086352	0.171352
0.666667	0.130985	0.0879544	0.174016
0.656566	0.133191	0.0896247	0.176756
0.646465	0.135463	0.0913527	0.179574
0.636364	0.137795	0.0931218	0.182468
0.626263	0.140177	0.0949205	0.185434
0.616162	0.142608	0.0967439	0.188471
0.606061	0.145089	0.0986002	0.191578
0.59596	0.14763	0.100505	0.194756
0.585859	0.15024	0.10247	0.198009
0.575758	0.152927	0.104508	0.201346
0.565657	0.155694	0.10662	0.204768
0.555556	0.15854	0.1088	0.208279
0.545455	0.161458	0.111036	0.21188
0.535354	0.164435	0.11331	0.21556
0.525253	0.167456	0.115605	0.219308
0.515152	0.170519	0.117917	0.223121
0.505051	0.173631	0.12026	0.227001
0.494949	0.176815	0.122664	0.230965
0.484848	0.180094	0.125156	0.235031
0.474747	0.183474	0.127743	0.239206
0.464646	0.186937	0.130394	0.24348
0.454545	0.190459	0.133077	0.247841
0.444444	0.194037	0.13578	0.252294
0.434343	0.197696	0.138531	0.256862
0.424242	0.201476	0.14137	0.261581
0.414141	0.205392	0.144325	0.266458
0.40404	0.209444	0.147404	0.271483
0.393939	0.213617	0.150607	0.276627
0.383838	0.217912	0.153938	0.281886
0.373737	0.222326	0.157383	0.28727
0.363636	0.226855	0.160908	0.292802
0.353535	0.231499	0.164501	0.298496
0.343434	0.236281	0.168205	0.304356
0.333333	0.241226	0.172076	0.310375
0.323232	0.246325	0.176106	0.316545
0.313131	0.251579	0.180257	0.322901
0.30303	0.25701	0.184514	0.329506
0.292929	0.262636	0.188915	0.336357
0.282828	0.268452	0.193515	0.34339
0.272727	0.274488	0.198389	0.350587
0.262626	0.280795	0.203573	0.358016
0.252525	0.28735	0.208956	0.365744
0.242424	0.29415	0.214486	0.373814
0.232323	0.301285	0.220322	0.382249
0.222222	0.308689	0.226393	0.390984
0.212121	0.31624	0.232512	0.399968
0.20202	0.323975	0.238764	0.409186
0.191919	0.332159	0.245494	0.418825
0.181818	0.341061	0.252974	0.429147
0.171717	0.350352	0.260813	0.439891
0.161616	0.360249	0.269237	0.451262
0.151515	0.370783	0.278458	0.463108
0.141414	0.381868	0.288314	0.475423
0.131313	0.393958	0.299284	0.488631
0.121212	0.407372	0.3116	0.503144
0.111111	0.421731	0.324641	0.51882
0.10101	0.437752	0.339482	0.536022
0.0909091	0.455614	0.356249	0.554978
0.0808081	0.475147	0.374306	0.575988
0.0707071	0.496955	0.394921	0.598989
0.0606061	0.52007	0.416188	0.623952
0.0505051	0.547919	0.441427	0.654411
0.040404	0.582056	0.471458	0.692655
0.030303	0.618678	0.50084	0.736515
0.020202	0.657399	0.532129	0.782669
0.010101	0.698191	0.568359	0.828023

## Sheet: Hemisphere - Picture Naming
Hemisphere ROI - Verb generation
voxel %	mean	CI -	CI +
1	0.0376665	0.00205774	0.0732752
0.989899	0.038236	0.00227579	0.0741962
0.979798	0.0388315	0.00251716	0.0751458
0.969697	0.0394502	0.00277895	0.0761214
0.959596	0.0400891	0.00305824	0.0771199
0.949495	0.0407454	0.00335207	0.0781388
0.939394	0.0414163	0.0036575	0.0791751
0.929293	0.0420991	0.0039714	0.0802267
0.919192	0.0427909	0.00428942	0.0812924
0.909091	0.0434891	0.00460698	0.0823712
0.89899	0.044191	0.00492005	0.0834619
0.888889	0.0448958	0.00522757	0.084564
0.878788	0.0456036	0.00553004	0.0856771
0.868687	0.0463151	0.00582895	0.0868012
0.858586	0.0470329	0.00612835	0.0879375
0.848485	0.0477599	0.00643281	0.089087
0.838384	0.048499	0.0067472	0.0902507
0.828283	0.0492525	0.00707609	0.0914289
0.818182	0.0500221	0.00742221	0.092622
0.808081	0.0508088	0.00778697	0.0938306
0.79798	0.0516111	0.0081686	0.0950536
0.787879	0.0524258	0.00856283	0.0962887
0.777778	0.0532493	0.00896495	0.0975336
0.767677	0.0540799	0.00937235	0.0987875
0.757576	0.054919	0.00978449	0.100054
0.747475	0.0557692	0.0102027	0.101336
0.737374	0.0566344	0.0106304	0.102638
0.727273	0.0575187	0.0110715	0.103966
0.717172	0.0584235	0.0115271	0.10532
0.707071	0.0593474	0.0119981	0.106697
0.69697	0.0602882	0.0124853	0.108091
0.686869	0.0612446	0.0129903	0.109499
0.676768	0.0622148	0.0135132	0.110916
0.666667	0.0631975	0.0140528	0.112342
0.656566	0.0641921	0.0146063	0.113778
0.646465	0.0651961	0.0151689	0.115223
0.636364	0.0662107	0.01574	0.116681
0.626263	0.0672399	0.0163237	0.118156
0.616162	0.0682871	0.0169253	0.119649
0.606061	0.0693567	0.017551	0.121162
0.59596	0.070453	0.0182057	0.1227
0.585859	0.0715787	0.0188915	0.124266
0.575758	0.0727349	0.0196078	0.125862
0.565657	0.07392	0.0203521	0.127488
0.555556	0.0751317	0.0211221	0.129141
0.545455	0.0763677	0.0219174	0.130818
0.535354	0.0776274	0.0227376	0.132517
0.525253	0.0789133	0.0235827	0.134244
0.515152	0.0802289	0.0244536	0.136004
0.505051	0.0815717	0.0253438	0.1378
0.494949	0.0829321	0.0262442	0.13962
0.484848	0.084299	0.0271502	0.141448
0.474747	0.085665	0.0280617	0.143268
0.464646	0.0870351	0.0289901	0.14508
0.454545	0.0884228	0.0299464	0.146899
0.444444	0.0898383	0.0309364	0.14874
0.434343	0.0912838	0.0319554	0.150612
0.424242	0.092748	0.0329922	0.152504
0.414141	0.0942227	0.0340426	0.154403
0.40404	0.0957108	0.0351112	0.15631
0.393939	0.097224	0.0362106	0.158237
0.383838	0.0987747	0.0373508	0.160199
0.373737	0.100355	0.0385306	0.162178
0.363636	0.101955	0.0397557	0.164154
0.353535	0.103567	0.041033	0.166101
0.343434	0.105188	0.0423599	0.168016
0.333333	0.106808	0.043707	0.169909
0.323232	0.108413	0.0450287	0.171798
0.313131	0.11	0.0463046	0.173695
0.30303	0.111581	0.0475787	0.175583
0.292929	0.113186	0.0489294	0.177443
0.282828	0.114832	0.0503781	0.179285
0.272727	0.116536	0.0518725	0.181199
0.262626	0.118304	0.0533669	0.183241
0.252525	0.120075	0.0548407	0.185309
0.242424	0.121721	0.0562149	0.187227
0.232323	0.12321	0.0574105	0.18901
0.222222	0.124717	0.0585166	0.190918
0.212121	0.126305	0.0596277	0.192983
0.20202	0.127721	0.0605802	0.194862
0.191919	0.128864	0.0612557	0.196473
0.181818	0.129952	0.0617773	0.198128
0.171717	0.130939	0.062063	0.199814
0.161616	0.131525	0.0619988	0.201051
0.151515	0.131765	0.0617591	0.201771
0.141414	0.131567	0.0609401	0.202195
0.131313	0.130915	0.0594864	0.202344
0.121212	0.129414	0.0569308	0.201897
0.111111	0.127373	0.0536918	0.201054
0.10101	0.124065	0.0488396	0.19929
0.0909091	0.119844	0.0428927	0.196795
0.0808081	0.113533	0.034589	0.192476
0.0707071	0.105104	0.024307	0.1859
0.0606061	0.0933089	0.00926779	0.17735
0.0505051	0.0787244	-0.0106939	0.168143
0.040404	0.0572421	-0.0392999	0.153784
0.030303	0.0266991	-0.0785301	0.131928
0.020202	-0.0215253	-0.137256	0.0942054
0.010101	-0.105562	-0.245857	0.034733
	-0.537981	-1.01508	-0.0608826

## Sheet: Language - Verb Generation
Language ROI - Verb generation
voxel %	mean	CI -	CI +
1	0.258375	0.180602	0.336149
0.989899	0.261514	0.182933	0.340094
0.979798	0.264669	0.185238	0.344101
0.969697	0.267872	0.187563	0.34818
0.959596	0.271148	0.189954	0.352343
0.949495	0.274528	0.192458	0.356599
0.939394	0.278037	0.195116	0.360958
0.929293	0.281674	0.197935	0.365414
0.919192	0.285403	0.200869	0.369938
0.909091	0.289175	0.203853	0.374497
0.89899	0.292971	0.206855	0.379087
0.888889	0.296811	0.209887	0.383734
0.878788	0.300738	0.212993	0.388483
0.868687	0.304787	0.216208	0.393365
0.858586	0.308964	0.21955	0.398377
0.848485	0.313247	0.223011	0.403483
0.838384	0.317603	0.226563	0.408642
0.828283	0.322015	0.230196	0.413835
0.818182	0.326495	0.233918	0.419072
0.808081	0.33108	0.237769	0.42439
0.79798	0.335803	0.241784	0.429821
0.787879	0.340677	0.245976	0.435378
0.777778	0.345673	0.250299	0.441046
0.767677	0.350747	0.254696	0.446798
0.757576	0.355866	0.259116	0.452616
0.747475	0.361032	0.263558	0.458506
0.737374	0.366271	0.268049	0.464494
0.727273	0.371611	0.27263	0.470592
0.717172	0.37707	0.277339	0.4768
0.707071	0.382651	0.282197	0.483104
0.69697	0.388347	0.287196	0.489497
0.686869	0.394156	0.292313	0.495998
0.676768	0.400089	0.29754	0.502638
0.666667	0.406156	0.302896	0.509416
0.656566	0.412346	0.308399	0.516293
0.646465	0.418625	0.314038	0.523212
0.636364	0.424973	0.319783	0.530163
0.626263	0.4314	0.325624	0.537175
0.616162	0.437922	0.331586	0.544258
0.606061	0.444553	0.33771	0.551396
0.59596	0.451281	0.344006	0.558556
0.585859	0.458094	0.350469	0.56572
0.575758	0.464968	0.357064	0.572873
0.565657	0.471912	0.36377	0.580053
0.555556	0.478955	0.370601	0.587309
0.545455	0.486077	0.377572	0.594582
0.535354	0.493222	0.38466	0.601784
0.525253	0.500381	0.391827	0.608934
0.515152	0.507581	0.399067	0.616095
0.505051	0.514829	0.406359	0.623299
0.494949	0.5221	0.413691	0.630509
0.484848	0.529389	0.421125	0.637654
0.474747	0.536801	0.428748	0.644854
0.464646	0.544401	0.436568	0.652235
0.454545	0.552042	0.444495	0.659589
0.444444	0.559671	0.452483	0.666859
0.434343	0.56747	0.460629	0.674312
0.424242	0.575493	0.469016	0.68197
0.414141	0.583601	0.477568	0.689633
0.40404	0.591743	0.486198	0.697289
0.393939	0.599969	0.494957	0.70498
0.383838	0.608411	0.50396	0.712863
0.373737	0.617199	0.513254	0.721143
0.363636	0.62618	0.522713	0.729647
0.353535	0.635166	0.532242	0.738091
0.343434	0.64433	0.542015	0.746644
0.333333	0.653917	0.552231	0.755604
0.323232	0.663901	0.562829	0.764973
0.313131	0.67407	0.573586	0.774554
0.30303	0.684232	0.584334	0.784131
0.292929	0.69447	0.595179	0.793762
0.282828	0.704852	0.606143	0.803561
0.272727	0.715199	0.617034	0.813363
0.262626	0.725613	0.628089	0.823136
0.252525	0.736257	0.639553	0.83296
0.242424	0.747122	0.651289	0.842955
0.232323	0.75778	0.662795	0.852766
0.222222	0.76824	0.674197	0.862282
0.212121	0.779259	0.686164	0.872354
0.20202	0.790569	0.698614	0.882523
0.191919	0.80183	0.711221	0.892439
0.181818	0.812868	0.723658	0.902078
0.171717	0.824001	0.736249	0.911752
0.161616	0.835169	0.748978	0.921359
0.151515	0.846329	0.76191	0.930749
0.141414	0.85765	0.775053	0.940246
0.131313	0.868879	0.788169	0.949588
0.121212	0.879233	0.800459	0.958008
0.111111	0.889638	0.812811	0.966466
0.10101	0.9001	0.825521	0.974678
0.0909091	0.910379	0.838594	0.982164
0.0808081	0.919607	0.851298	0.987917
0.0707071	0.928884	0.86461	0.993158
0.0606061	0.938159	0.878592	0.997725
0.0505051	0.946815	0.891817	1.00181
0.040404	0.957072	0.910065	1.00408
0.030303	0.969967	0.936027	1.00391
0.020202	0.987837	0.972176	1.0035
0.010101	0.999871	0.999666	1.00008

## Sheet: Language - Word Fluency
Language ROI - Verb generation
voxel %	mean	CI -	CI +
1	0.257786	0.186541	0.32903
0.989899	0.260553	0.188533	0.332574
0.979798	0.263412	0.190608	0.336216
0.969697	0.266352	0.192756	0.339948
0.959596	0.269365	0.194967	0.343764
0.949495	0.272442	0.197229	0.347655
0.939394	0.275573	0.199531	0.351615
0.929293	0.278749	0.201863	0.355635
0.919192	0.281968	0.204225	0.359712
0.909091	0.285227	0.206617	0.363837
0.89899	0.288527	0.209047	0.368007
0.888889	0.291873	0.211522	0.372224
0.878788	0.295272	0.214046	0.376498
0.868687	0.298735	0.216629	0.38084
0.858586	0.302269	0.219276	0.385261
0.848485	0.305882	0.221996	0.389768
0.838384	0.309583	0.224802	0.394365
0.828283	0.313373	0.227704	0.399042
0.818182	0.317235	0.230684	0.403786
0.808081	0.321153	0.233721	0.408584
0.79798	0.325113	0.236794	0.413432
0.787879	0.329134	0.239912	0.418356
0.777778	0.333256	0.243117	0.423395
0.767677	0.337507	0.246448	0.428567
0.757576	0.341876	0.249911	0.43384
0.747475	0.346312	0.253475	0.439149
0.737374	0.350771	0.257105	0.444437
0.727273	0.355265	0.2608	0.44973
0.717172	0.359837	0.264585	0.455089
0.707071	0.364535	0.268497	0.460572
0.69697	0.369338	0.272516	0.46616
0.686869	0.374186	0.276583	0.471789
0.676768	0.37903	0.280651	0.477409
0.666667	0.383876	0.284724	0.483029
0.656566	0.388799	0.288888	0.488709
0.646465	0.39386	0.293225	0.494495
0.636364	0.399075	0.297762	0.500388
0.626263	0.404426	0.302455	0.506397
0.616162	0.409887	0.307237	0.512536
0.606061	0.415429	0.312059	0.518799
0.59596	0.420992	0.316872	0.525112
0.585859	0.426502	0.321639	0.531364
0.575758	0.431961	0.326404	0.537518
0.565657	0.437466	0.331271	0.54366
0.555556	0.443108	0.336301	0.549915
0.545455	0.44887	0.341427	0.556313
0.535354	0.454664	0.346565	0.562763
0.525253	0.460494	0.351745	0.569242
0.515152	0.466484	0.357093	0.575876
0.505051	0.472674	0.362615	0.582733
0.494949	0.478968	0.368223	0.589714
0.484848	0.485296	0.373868	0.596725
0.474747	0.491714	0.379607	0.603822
0.464646	0.498244	0.385456	0.611033
0.454545	0.504826	0.391354	0.618299
0.444444	0.511431	0.397261	0.625601
0.434343	0.518109	0.403231	0.632987
0.424242	0.524886	0.409367	0.640406
0.414141	0.531839	0.415792	0.647885
0.40404	0.539038	0.422489	0.655586
0.393939	0.546113	0.429087	0.663139
0.383838	0.552919	0.435449	0.670388
0.373737	0.55992	0.441932	0.677908
0.363636	0.567178	0.448674	0.685683
0.353535	0.574447	0.455555	0.69334
0.343434	0.581789	0.462643	0.700935
0.333333	0.589242	0.469949	0.708535
0.323232	0.596834	0.477305	0.716363
0.313131	0.60433	0.484531	0.724129
0.30303	0.611741	0.491813	0.731669
0.292929	0.619378	0.499489	0.739267
0.282828	0.627192	0.507381	0.747002
0.272727	0.635074	0.515307	0.754841
0.262626	0.643062	0.523517	0.762608
0.252525	0.651117	0.531961	0.770272
0.242424	0.659369	0.540297	0.778441
0.232323	0.667538	0.548629	0.786448
0.222222	0.67571	0.557403	0.794018
0.212121	0.684401	0.566773	0.802029
0.20202	0.693239	0.576206	0.810271
0.191919	0.701968	0.585523	0.818412
0.181818	0.71063	0.594937	0.826324
0.171717	0.720182	0.60557	0.834794
0.161616	0.730155	0.616479	0.843831
0.151515	0.739717	0.62673	0.852704
0.141414	0.749738	0.637571	0.861905
0.131313	0.760485	0.649205	0.871766
0.121212	0.771174	0.660737	0.881612
0.111111	0.782507	0.673583	0.891431
0.10101	0.795272	0.688245	0.9023
0.0909091	0.808448	0.703233	0.913663
0.0808081	0.822128	0.719965	0.924291
0.0707071	0.837262	0.739012	0.935512
0.0606061	0.853923	0.759482	0.948364
0.0505051	0.872212	0.781189	0.963236
0.040404	0.885777	0.794743	0.97681
0.030303	0.901505	0.812471	0.990538
0.020202	0.915696	0.830066	1.00133
0.010101	0.931298	0.855017	1.00758

## Sheet: Language - Picture Naming
Language ROI - Verb generation
voxel %	mean	CI -	CI +
1	0.196668	0.140824	0.252512
0.989899	0.197549	0.140912	0.254185
0.979798	0.198476	0.141046	0.255907
0.969697	0.199422	0.141194	0.257651
0.959596	0.200357	0.141323	0.25939
0.949495	0.201256	0.141409	0.261103
0.939394	0.202144	0.141475	0.262813
0.929293	0.203071	0.141581	0.26456
0.919192	0.204055	0.141761	0.26635
0.909091	0.205081	0.141994	0.268167
0.89899	0.206132	0.142258	0.270007
0.888889	0.207215	0.142544	0.271886
0.878788	0.208348	0.142873	0.273824
0.868687	0.209547	0.143267	0.275828
0.858586	0.210818	0.143737	0.277899
0.848485	0.212151	0.144271	0.280031
0.838384	0.213539	0.144862	0.282216
0.828283	0.214976	0.145506	0.284447
0.818182	0.216458	0.1462	0.286715
0.808081	0.217968	0.146931	0.289004
0.79798	0.219495	0.147678	0.291312
0.787879	0.221048	0.14844	0.293656
0.777778	0.222629	0.149211	0.296048
0.767677	0.22424	0.149993	0.298487
0.757576	0.225889	0.150806	0.300972
0.747475	0.227592	0.151677	0.303508
0.737374	0.22937	0.152631	0.30611
0.727273	0.231223	0.153665	0.308782
0.717172	0.233129	0.154745	0.311513
0.707071	0.235057	0.15583	0.314285
0.69697	0.236984	0.156887	0.317081
0.686869	0.238905	0.157913	0.319897
0.676768	0.240831	0.158925	0.322736
0.666667	0.242767	0.159938	0.325597
0.656566	0.244717	0.160959	0.328474
0.646465	0.246677	0.161993	0.331361
0.636364	0.24865	0.163041	0.334258
0.626263	0.250649	0.16411	0.337188
0.616162	0.252686	0.165198	0.340174
0.606061	0.254762	0.166296	0.343227
0.59596	0.256858	0.167377	0.346338
0.585859	0.258966	0.168428	0.349504
0.575758	0.261102	0.169467	0.352737
0.565657	0.263292	0.17052	0.356064
0.555556	0.265551	0.171609	0.359493
0.545455	0.267862	0.172726	0.362998
0.535354	0.270199	0.17386	0.366539
0.525253	0.272541	0.174995	0.370088
0.515152	0.274893	0.17613	0.373656
0.505051	0.277279	0.177279	0.377279
0.494949	0.279721	0.178452	0.38099
0.484848	0.282216	0.179643	0.384788
0.474747	0.284748	0.180843	0.388653
0.464646	0.287312	0.182056	0.392568
0.454545	0.289916	0.183293	0.396539
0.444444	0.29257	0.184556	0.400585
0.434343	0.295302	0.185853	0.40475
0.424242	0.298131	0.187184	0.409079
0.414141	0.301089	0.188561	0.413617
0.40404	0.304192	0.190011	0.418373
0.393939	0.30743	0.191548	0.423313
0.383838	0.310795	0.193175	0.428414
0.373737	0.314267	0.194884	0.433651
0.363636	0.317841	0.19667	0.439011
0.353535	0.32154	0.198571	0.444509
0.343434	0.32545	0.200685	0.450216
0.333333	0.329622	0.203057	0.456186
0.323232	0.334057	0.205671	0.462443
0.313131	0.338725	0.208481	0.46897
0.30303	0.343608	0.211479	0.475737
0.292929	0.34867	0.214665	0.482676
0.282828	0.353804	0.217938	0.48967
0.272727	0.358878	0.221124	0.496632
0.262626	0.363864	0.224146	0.503581
0.252525	0.368836	0.227116	0.510555
0.242424	0.373885	0.230212	0.517559
0.232323	0.379048	0.233509	0.524588
0.222222	0.384398	0.236982	0.531813
0.212121	0.390032	0.240595	0.539469
0.20202	0.39581	0.244203	0.547416
0.191919	0.401538	0.247591	0.555485
0.181818	0.407287	0.25076	0.563813
0.171717	0.413021	0.253791	0.572252
0.161616	0.418819	0.256768	0.580869
0.151515	0.425124	0.259897	0.590351
0.141414	0.431521	0.262787	0.600255
0.131313	0.437024	0.26437	0.609677
0.121212	0.442416	0.265028	0.619805
0.111111	0.447599	0.264583	0.630615
0.10101	0.452364	0.262819	0.641908
0.0909091	0.457391	0.260477	0.654305
0.0808081	0.462313	0.256898	0.667727
0.0707071	0.467168	0.25192	0.682416
0.0606061	0.474283	0.248456	0.700111
0.0505051	0.481247	0.24465	0.717844
0.040404	0.488955	0.239348	0.738561
0.030303	0.497519	0.234233	0.760805
0.020202	0.509268	0.225661	0.792876
0.010101	0.512768	0.186946	0.838591
	0.695997	0.34062	1.05137
